# Supplementary material for: Phase Separation in Ge-Rich GeSbTe at Different Length Scales: Melt-Quenched Bulk versus Annealed Thin Films
Source: Nanomaterials (Basel). 2022 May 18;12(10):1717. doi: 10.3390/nano12101717 (PMC9143932; doi:10.3390/nano12101717)
Supplement: Supplementary file 1 [file nanomaterials-12-01717-s001.zip]

Archive with 1 entries (1 files):
- nanomaterials-1712138-supplementary.pdf
